# Supplementary material for: The prevalence and factors associated with common mental health conditions among female sex workers in Dar es salaam, Tanzania
Source: PLOS Ment Health. 2026 Apr 15;3(4):e0000523. doi: 10.1371/journal.pmen.0000523 (PMC13082590; doi:10.1371/journal.pmen.0000523)
Supplement: S1 Data — (XLSX) [file pmen.0000523.s003.xlsx]

## Sheet: Sheet1
The prevalence and factors associated with common mental health disorders among female sex workers in Dar es salaam, Tanzania.
English Translation.						Swahili Translation.
Q1	Record the time the interview began (00:00):					S1	Andika muda mahojiano yalipoanza (00:00):
Q2	Study number (unique ID)					S2	Namba ya utambulisho (1D)
Q3	Name and code of interviewer					S3	Jina na namba ya utambulisho ya muhojaji.
Q4	Eligibility status	Eligible (more than 18 yrs and Female sex work for more than a month)	1			S4	Vigezo vya ushiriki	Amekidhi vigezo (Umri zaidi ya miaka 18 na kuunza ngono zaidi ya mwezi mmoja) (ndio)	1
		Not eligible (less than 18 years, transactional sex for less than a month)	0	Stop				Hajakidhi vigezo (chini ya miaka 18, kuuza ngono chini ya mwezi mmoja) (hapana)	0	Sitisha
Q5	Consent status	I agree to participate	1			S5	Ridhaa	Amekubali kushiriki	1
		Refused	0	Stop				Amekataa kushiriki	0	Sitisha
	Section 1: Background characteristics.						Sehemu ya kwanza: Taarifa za mshiriki
Q6	I would like to start by asking you some questions about yourself: How old were you at your last birthday?	Years old:				S6	Ninaomba nianze kukuuliza maswali kadhaa yanayokuhusu. Ulikuwa na umri gani wakati wa siku yako ya kuzaliwa iliyopita?	Miaka:
		Don’t know	98					Hajui	98
		Declined	99					Amekataa	99
Q7	Education: Have you ever attended school?	Yes	1			S7	Elimu: Je, uliwahi kusoma shule?	Ndiyo	1
		No	2	Q9				Hapana	2	S9
		Don’t know	98					Hajui	98	S9
		Declined	99					Amekataa	99
If Q7=2,98,99 skip to Q9, else continue to Q8						Kama S7,98,99 =2 nenda S9 vinginevyo, endelea S8
Q8	What is the highest level of schooling you have completed?	Less than primary	1			S8	Umehitimu kiwango gani cha juu cha elimu?	Chini ya elimu ya msingi	1
		Primary	2					Elimu ya msingi	2
		Training after primary	3					Mafunzo baada ya elimu ya msingi	3
		Secondary	4					Elimu ya sekondari	4
		Training after secondary	5					Mafunzo baada ya elimu ya sekondari	5
		Higher than secondary	6					Zaidi ya elimu ya sekondari	6
		Don’t know	98					Hajui	98
		Declined	99					Amekataa	99
Q9	Can you read this sentence? "One who goes slow and steady does not stumble"	Yes	1			S9	Je, unaweza soma sentensi hii? "Mwenda pole hajikwai"	Ndiyo	1
		No	2					Hapana	2
		Partially	3					Kwa kiasi	3
		Declined	99					Amekataa	99
Q10	What is your religion?	Catholic	1			S10	Dini yako ni ipi	Katoliki	1
		Protestant	2					Protestanti (mlokole)	2
		Muslim	3					Muislamu	3
		No religion	4					Hana dini	4
		Other (specify)	5					Nyingine (taja)	5
		Declined	99					Amekataa	99
Q11	Which council do you live in currently?	Kinondoni	1			S11	Unakaa halmashauri gani kwa sasa?	Kinondoni	1
		Dar es salaam city	2					Dar es salaam city	2
		Temeke	3					Temeke	3
		Kigamboni	4					Kigamboni	4
		Ubungo	5					Ubungo	5
		Declined	99					Amekataa	99
Q12	How long have you been living in this council? Instruction: record in years if greater than 12 months. Record in months if less than 12 months	Months				S12	Umekuwa ukiishi kwenye halmashauri hii kwa muda gani sasa? Maelezo: rekodi katika miaka ikiwa ni zaidi ya miezi 12. Rekodi katika miezi ikiwa chini ya miezi 12	Miezi
		Years						Miaka
Q13	Who are you currently living with? Instructions: do not read responses, multiple answers	Living alone	A			S13	Unaishi na nani kwa wakati huu? Maelezo: usisome majibu, majibu ya kuchagua.	Anaishi pekee	A
		Child/children	B					Mtoto/watoto	B
		Female friend/roommate	C					Rafiki wa kike	C
		Male sexual partner	D					Mwenza wa kimapenzi mwanaume	D
		Parents	E					Wazazi	E
		Brother (s) and/or sister(s)	F					Kaka na/au dada	F
		Other (specify)	G					Mwingine (taja)	G
		Don’t know	Xx					Hajui	Xx
		Declined	Yy					Amekataa	Yy
Q14	Not including yourself, how many adults currently live in your house with you (over the age of 18 years) and what is their gender?	Number of other adults				S14	Kando na wewe, ni watu wangapi wazima (wenye zaidi ya miaka 18) wanaishi na wewe na ni wa jinsia ipi?	Idadi ya watu wazima
	Instruction: record number of other adults and also record gender	Number of other female adults					Maelekezo: rekodi idadi ya watu wazima wengine na pia rekodi ya jinsia	Idadi ya waty wazima wanawake
		Number of male adults						Idadi ya watu wazima wanaume
Q15	How many children (under the age of 18 years) currently live with you?	Number of children				S15	Ni watoto wangapi (wenye umri chini ya miaka 18) wanaishi na wewe?	Idadi ya watoto
	How many of these children are not your own children? Instruction: i.e. How many children are children from other people that you have taken in to look after under your roof	Number of children					Ni wangapi kati ya hawa si watoto wako? Maelekezo: yaani ni watoto wangapi ni watoto kutoka kwa watu wengine ambao wako chini ya paa/uangalizi lako	Idadi ya watoto
	How many children (under the age of 6 years) currently live with you?	Number of children <6 years					Ni watoto wangapi chini ya miaka 6 wanaishi na wewe?	Idadi ya watoto chini ya miaka 6
	Section 2: Family and Marriage						Sehemu ya pili: Familia na Ndoa
Q201	Have you ever been married or lived with someone as if you were married?	Yes, ever married	1			S201	Umewahi kuolewa au kuishi na mtu kama umeolewa?	Ndiyo, niliwahi kuolewa	1
		Yes, ever lived with a partner	2					Ndiyo, niliwahi kuishi na mwenza	2
		No, never married or lived with a partner	3	Q23				Hapana, sikuwahi kuolewa au kuishi na mwenza	3	S23
		Don’t know	98					Hajui	98
		Declined	99					Amekataa	99
Q202	How old were you when you first got married or started living together?	Years old:				S202	Ulikuwa na umri gani ulipoolewa kwa mara ya kwanza au mlipoanza kuishi pamoja?	Miaka:
		Don’t know	98					Hajui	98
		Declined	99					Amekataa	99
Q203	What is your marital status now? Are you married, living with someone as if you are married, widowed, divorced, or separated?	Living with someone as if married	1			S203	Hali yako ya ndoa ikoje sasa? Je, umeolewa, unaishi na mtu kama umeolewa, mjane, mtalaka, au mmetengana?	Kuishi na mtu kana kwamba tumeoana	1
		Married	2					Nimeolewa	2
		Widowed	3					Mjane	3
		Divorced	4					Mtalaka	4
		Separated	5					Tumetengana	5
		Don’t know	98					Hajui	98
		Declined	99					Amekataa	99
Q204	Have you ever conceived/been pregnant	Yes	1			S204	Umewahi pata mimba?	Ndiyo	1
		No	2	Q212				Hapana	2	S212
		Don’t know	98	Q206				Hajui	98	S206
		Declined	99					Amekataa	99
Q205	How many times did you ever become pregnant?	Number of pregnancies				S205	Umepata mimba mara ngapi?	Idadi ya mimba
		Don’t know	98					Hajui	98
		Declined	99					Amekataa	99
Q206	How many children do you currently have?	Number of children				S206	Kwa wakati huu, una watoto wangapi?	Idadi ya watoto
		Don’t know	98					Hajui	98
		Declined	99					Amekataa	99
Q207	How many children have you had that were born living but have since died?	Number of children				S207	Ni watoto wangapi umewahi pata lakini wakafariki?	Idadi ya watoto
		None	0					Hakuna	0
		Declined	99					Amekataa	99
Q208	What is the age of your eldest live child? If only one child, skip to Q210	Age				S208	Mtoto wako wa kwanza aliyehai ana miaka mingapi? Kama ni mmoja, nenda S210	Miaka:
		Don’t know	98					Hajui	98
		Declined	99					Amekataa	99
Q209	What is the age of your youngest alive child?	Age of child				S209	Mtoto wako wa mwisho aliyehai ana miaka mingapi?	Miaka:
		Don’t know	98					Hajui	98
		Declined	99					Amekataa	99
Q210	Have you ever had a pregnancy that ended in still birth, spontaneous abortion or induced abortion?	Yes	1			S210	Umewahi pata mimba iliyoishia mtoto kuzaliwa akiwa amekufa, ama kuharibika, ama kuavya mimba?	Ndiyo	1
		No	2	Q212				Hapana	2	S212
		Don’t know	98					Hajui	98
		Declined	99					Amekataa	99
Q211	If there are, how many?	Number of pregnancies				S211	Kama zipo, ni mimba ngapi?	Idadi ya mimba
		Don’t know	98					Hajui	98
		Declined	99					Amekataa	99
Q212	Are you currently doing something or using any method to delay or avoid getting pregnant?	Yes	1			S212	Kwa wakati huu, unatumia njia zozote za kuzuia kupata mimba?	Ndiyo	1
		No	2	Q300				Hapana	2	S300
		Don’t know	98					Hajui	98
		Declined	99					Amekataa	99
Q213	What is the method you currently use to delay or avoid getting pregnant?	Condoms	A			S213	Kwa wakati huu, unatumia njia gani kuzuia kupata mimba?	Kondomu ya kike	A
		Birth control pill	B					Kidonge cha kudhibiti mimba	B
		IUD/copper coil	C					IUD / Kitanzi shaba	C
		Injections	D					Sindano	D
		Implant	E					kipandikizi	E
		Female sterilization	F					Njia ya kudumu (kufunga kizazi)	F
		Herbal methods	G					Njia za mitishamba	G
		Natural method (safe days)	H					Njia ya asili (njia ya kalenda)	H
		Others	Ss					Nyingine	I
		Don’t know	Xx					Hajui	98
		Declined	Yy					Amekataa	99
Q214	Where do you normally go for family planning services?	Government hospital/clinic/health center	A			S214	Huwa unaenda wapi kwa huduma za kupanga uzazi?	Hospitali ya serikali / kituo cha afya / kituo cha afya	A
	Do not read answers, record all mentioned	Pharmacy	B				Usisome majibu, andika yote yaliyotajwa	Maduka ya dawa	B
		Private clinic	C					Kliniki binafsi	C
		Drop-in centre	D					Kituo zinazotembea	D
		Traditional healer	E					Mganga wa jadi	E
		Other	97					Kwingine (taja)	97
		Don’t know	98					Hajui	98
		Declined	99					Amekataa	99
	Section 3: sexual practices and behaviors						Sehemu ya tatu: Tabia na mienendo ya kingono
	In this section I am going to ask you questions about your sexual practices and behaviors. Again, I would like to let you know that it is important for the study that you answer these questions honestly. And to reassure you that anything you tell me will remain strictly confidential.						Katika sehemu hii, nitakuuliza maswali kuhusu tabia na mienendo ya kingono. Ni muhimu kwa utafiti utupe majibu ya ukweli. Chochote utakachoniambia kitahifadhiwa kwa usiri mkuu.
Q300	How old were you when you first had penile insertive vaginal sex with a male partner?	Years				S300	Ulikuwa na umri wa miaka mingapi ulipofanya ngono kwa njia ya kawaida (jamiaana) na mwanaume?	Miaka
		Don’t know	98					Hajui	98
		Declined	99					Amekataa	99
Q301	Who was the person with whom you first had sex?	Boyfriend/romantic partner	1			S301	Mtu wa kwanza uliyefanya ngono naye alikuwa nani?	Mpenzi/mwenza wa kimapenzi	1
		Husband	2					Mume	2
		Ex-boyfriend/romantic partner	3					Mpenzi/mwenza wa kimapenzi wa zamani	3
		Ex-husband	4					Mume za zamani	4
		Father	5					Baba	5
		Stepfather	6					Baba wa kambo	6
		Brother	7					Kaka	7
		Male relative	8					Ndugu wa kiume	8
		Male police/ security person	9					Polisi wa kiume /mwana usalama wa kiume	9
		Male employer	10					Mwajiri wa kiume	10
		Male community/ religious leader	11					Kiongozi wa dini/jamii wa kiume	11
		Male friend	12					Rafiki wa kiume	12
		Male stranger	13					Mgeni wa kiume	13
		Other male (specify)	97					Mwingine (taja)	97
		Don’t know	98					Hajui	98
		Declined	99					Amekataa	99
Q302	Would you say you wanted to have sex that first time, or was it against your will?	I wanted to have sex	1			S302	Unaweza sema ulikuwa unataka kufanya ngono mara hiyo ya kwanza ama ulilazimishwa?	Nilitaka kufanya ngono	1
		I was tricked into having sex	2					Nilikuwa nimedanganywa kufanya ngono	2
		I was pressured into having sex	3					Nilishurutishwa kufanya ngono	3
		I was was physically forced to have sex	4					Nililazimishwa kwa nguvu kufanya ngono	4
		Other	97					Mwingine (taja)	97
		Don’t know	98					Hajui	98
		Declined						Amekataa	99
Q303	How old were you when you first received money/goods in exchange for sex?	Years				S303	Ulikuwa na miaka mingapi ulipopokea pesa ama bidhaa kwa mbadala wa ngono?	Miaka
		Don’t know	98					Hajui	98
		Declined	99					Amekataa	99
Q304	How old were you when you started selling sex regularly?	Years				S304	Ulikuwa na miaka mingapi ulipoanza kuuza ngono mara kwa mara.	Miaka
		Don’t know	98					Hajui	98
		Declined	99					Amekataa	99
Q305	When was the last time you had vaginal sex with any man (client or partner)?	Within last 24 hours	1			S305	Ni lini ilikuwa mara ya mwisho kujamiana na mwanaume yeyote (mteja au mwenza wa ndoa)	Ndani ya masaa 24 yaliyopita	1
		1-3 days ago	2					Siku 1-3	2
		4-6 days ago	3					Siku 4-6 zilizopita	3
		Within past 1 month	4					Ndani ya mwezi mmoja uliopita	4
		Within past 3 months	5					Ndani ya miezi mitatu iliyopita	5
		Within past 6 month	6					Ndani ya miezi 6 iliyopita	6
		>6 months ago	7					> miezi 6 iliyopita	7
		Other	97					Mwingine (taja)	97
		Don’t know	98					Hajui	98
		Declined	99					Amekataa	99
Q306	The last time you had vaginal sex, did you use a condom?	Yes	1			S306	Ulitumia mpira mara ya mwisho uliposhiriki tendo la ndoa (kujamiana kwa njia ya kawaida)	Ndiyo	1
		No	2					Hapana	2
		Don’t know	98					Hajui	98
		Declined	99					Amekataa	99
Q307	Where do you usually meet/ pickup/solicit your male clients? Multiple response, cross all mentioned	Street	A			S307	Huwa unapatana ama kutafuta wateja wa kiume wapi?	Mitaani	A
		Home	B					Nyumbani	B
		Bus/taxi/truck stand	C					Bus / taxi / stendi ya magari makubwa	C
		Sex den/brothel	D					Nyumba ya ngono	D
		Bar/club/restaurant	E					Bar / club / migahawa	E
		Lodge/hotel	F					Nyumba za wageni/hoteli	F
		Massage parlor	G					Nymba za kufanyia massage	G
		Markets	H					Masoko	H
		Phone/mobile	I					Simu	I
		Social gatherings	J					Mikusanyiko ya kijamii	J
		Through middleman	K					Kupitia mtu wa kati	K
		Internet	L					Mtandao	L
		Other	97					Kwingine (taja)	97
		Don’t know	98					Hajui	98
		Declined	99					Amekataa	99
Q308	Where do you usually have sex with your male clients multiple response, cross all mentioned	Street	A			S308	Huwa unafanya wapi ngono na wateja wako wa kiume? Jaza majibu yote yatakayo tajwa	Mitaani	A
		Other public place (eg railway, park	B					Mahali pengine pa umma (kwa mfano uwanjani)	B
		Home	C					Nyumbani	C
		Bus/taxi/truck	D					Busi/taxi/gari la mizigo	D
		Car	E					Gari dogo	E
		Sex den/brothel	F					Nyumba ya ngono	F
		Room at bar/restaurant	G					Chumba katika bar / mgahawa	G
		Toilets at bar/restaurant	H					Vyoo katika bar / mgahawa	H
		Lodge/hotel	I					Nyumba ya wageni/hoteli	I
		Other	97					Kwingine (taja)	97
		Don’t know	98					Hajui	98
		Declined	99					Amekataa	99
Q309	How many clients did you have sexual intercourse with on the last day you worked?	Number of clients				S309	Siku ya mwisho uliuza ngono, ulifanya ngono na wateja wangapi?	Idadi ya wateja
		Don’t know	98					Hajui	98
		Declined	99					Amekataa	99
Q310	How many clients did you have sexual intercourse with in the past one week (7 days)?	Number of clients				S310	Ulishiriki ngono na wateja wangapi kwa wiki moja iliyopita?	Idadi ya wateja
		Don’t know	98					Hajui	98
		Declined	99					Amekataa	99
Q311	The last time you had sex with a client, what type of sex did you have?	Vaginal	1			S311	Mara ya mwisho ulifanya ngono na mteja, ulifanya ngono ya aina gani?	Kujamiana kwa njia ya kawaida	1
		Anal	2					Kujamiana kinyume na maumbile	2
		Oral	3					Mdomo	3
		Other	97					Nyingine (taja)	97
		Don’t know	98					Hajui	98
		Declined	99					Amekataa	99
Q312	Did the client you last had vaginal sexual intercourse with use a condom?	Yes	1			S312	Mara ya mwisho ulipofanya ngono kwa njia ya kawaida (uke) na mteja, alitumia mpira wa kondomu?	Ndiyo	1
		No	2					Hapana	2
		Don’t know	98					Hajui	98
		Declined	99					Amekataa	99
Q313	Have you had anal sex with a client in the past 6 months?	Yes	1			S313	Umefanya ngono kinyume na maumbile na mteja kwa miezi sita iliyopita?	Ndiyo	1
		No	2	Q317				Hapana	2	S317
		Don’t know	98					Hajui	98
		Declined	99					Amekataa	99
Q314	Have you had anal sex with a client in the past 7 days?	Yes	1			S314	Umefanya ngono kinyume na maumbile na mteja kwa siku saba zilizopita?	Ndiyo	1
		No	2					Hapana	2
		Don’t know	98					Hajui	98
		Declined	99					Amekataa	99
Q315	Did the client you last had anal sexual intercourse with use a condom?	Yes	1			S315	Ulipofanya ngono kinyume na maumbile na mteja mara ya mwisho, mlitumia mpira wa kondomu?	Ndiyo	1
		No	2					Hapana	2
		Don’t know	98					Hajui	98
		Declined	99					Amekataa	99
Q316	The last time you had anal sex with a client, did you use a lubricant?	Yes	1			S316	Ulipofanya ngono kinyume na maumbile na mteja mara ya mwisho, mlitumia kilainishi?	Ndiyo	1
		No	2					Hapana	2
		Don’t know	98					Hajui	98
		Declined	99					Amekataa	99
Q.316X.	Other than sex work, are you involved in any other money generating activity	Yes	1			Q.316X.	Mbali na biashara ya ngono, unajiusisha na shughuli nyingine yeyote ya kukuingizia kipato?	Ndiyo	1
		No	2					Hapana	2
		Don’t know	98					Hajui	98
		Declined	99					Amekataa	99
Q316XX.	What is that activity?					Q316XX.	Ni ipi?
	Section 4: Violence						Sehemu ya nne: Ukatili
	many women tell us that they can sometimes have problems with their clients and others being violent. By violent i mean humiliating, scaring, beating, hitting, slapping, burning, choking, threatening with a knife (etc) or forcing a woman to have sexual intercourse with them, even though they don't want to.						wanawake wengi wanatuambia kwamba wanaweza wakati mwingine kuwa na matatizo na wateja wao na wengine kuwa na vurugu. Kwa vurugu ninamaanisha kuwadhalilisha, kuwapiga, kuwagonga, kupiga mateke, kupiga makofi, kuchoma, kuwanyonga, kutishia kwa kisu (nk) au kulazimisha mwanamke kufanya ngono na wao hata kama hawataki.
Q401	Intimate partner violence					S401	Ukatili kutoka kwa mpenzi/mwenzi
	I would like to start by asking you some questions on experience of violence with your intimate (non-paying) partners. Later i will ask you about violence from others. We know that answering these questions can sometimes be difficult, but we want to reassure you that anything you tell us will remain confidential and it is important for our study that you answer these questions honestly.						ningetaka kuanza kwa kukuuliza maswali kuhusu ukatili na mpenzi/wenza wako wa kimapenzi. Baadaye nitakuuliza kuhusu ukatili kutoka kwa watu wengine. Ni muhimu kwa utafiti utupe majibu ya ukweli. Chochote utakachoniambia kitahifadhiwa kwa usiri mkuu.
	Has an intimate partner ever.						Mpenzi wako wa sasa au wa zamani, ameshawahi...
	Emotional violence (EV)						Ukatili wa kihisia (EV)
Q401a	Said or done something to humiliate you in front of others?	Yes	1			S401A	Sema ama kufanya kitu killicho kudhalilisha mbele ya watu?	Ndiyo	1
		No	2					Hapana	2
		Don’t know	98					Hajui	98
		Declined	99					Amekataa	99
Q401b	Threatened to hurt or harm you or someone close to you?	Yes	1			S401B	Tishia kukuumiza wewe ama wapendwa wako?	Ndiyo	1
		No	2					Hapana	2
		Don’t know	98					Hajui	98
		Declined	99					Amekataa	99
Q401c	Insulted you repeatedly to make you feel bad about yourself?	Yes	1			S401C	Kutusi mara kwa mara ili kukufanya uhisi vibaya kujihusu?	Ndiyo	1
		No	2					Hapana	2
		Don’t know	98					Hajui	98
		Declined	99					Amekataa	99
Q401d	Done things to scare or intimidate you on purpose, e.g., by the way of looking at you, by yelling or smashing things?	Yes	1			S401D	Fanya jambo kukuhofisha kwa vile alikuangallia, kupiganisha vitu, ama kukuongelesha kwa sauti ya juu?	Ndiyo	1
		No	2					Hapana	2
		Don’t know	98					Hajui	98
		Declined	99					Amekataa	99
IF Q401A =1 OR Q401B=1 OR Q401C=1 OR Q401D=1 GO TO Q402						KAMA S401A =1 OR S401B=1 OR S401C=1 OR S401D=1 NENDA S402
IF Q401A=2/98/99 AND Q401B=2/98/99 AND Q401C=2/98/99 AND Q401D=2/98/99 GO TO Q408A (Physical violence)						KAMA S401A=2/98/99 NA S401B=2/98/99 NA S401=2/98/99 NA S401D=2/98/99 NENDA S408A (UKATILI WA KIMWILI)
Q402	Thinking of all these experiences such as [xxxx] how many times did an intimate partner ever say or do these things: once or more than one time?	Once	1	Q405		S402	Ukifikiria juu ya haya yote, kama vile [xxxx] ni mara ngapi mwenza wako wa sasa au wa zamani, amewahi kusema au kufanyia hivi: mara moja, au zaidi ya mara moja?	Mara moja	1	S405
		More than once	2					Zaidi ya mara moja	2
		Don’t know	98	Q405				Hajui	98	S405
		Declined	99					Amekataa	99
Q403	EV: most recent time	Yes	1			S403	EV: muda wa hivi karibuni	Ndiyo	1
	Did this happen in the past 6 months?	No	2				Je, tukio hili lilitokea ndani ya miezi 6 iliyopita?	Hapana	2
		Don’t know	98					Hajui	98
		Declined	99					Amekataa	99
Q404	How old were you the last time this happened?	Years old:				S404	Ulikuwa na umri gani tukio hili lilipokutokea kwa mara ya mwisho?	Miaka
		Don’t know	98					Hajui	98
		Declined	99					Amekataa	99
Q405	EV: first time	Yes	1			S405	EV: mara ya kwanza	Ndiyo	1
	Did this happen in the past 6 months?	No	2				Je, tukio hili lilitokea ndani ya miezi 6 iliyopita?	Hapana	2
		Don’t know	98					Hajui	98
		Declined	99					Amekataa	99
Q406	Was this current or ex partner someone you were married to or living with at the time?	Yes, married	1			S406	Je, mwenza huyu wa sasa au wa zamani ni mtu uliyekuwa umeolewa naye au unaishi naye wakati huo?	Ndio, kuolewa	1
		Yes, living with someone as if married	2					Ndio, kuishi na mtu kama vile kuolewa	2
		No	3					Hapana	2
		Don’t know	98					Hajui	98
		declined	99					Amekataa	99
Q407	How old were you the first time this happened?	Years old:				S407	Ulikuwa na umri gani tukio hili lilipokutokea kwa mara ya kwanza?	Miaka
		Don’t know	98					Hajui	98
		Declined	99					Amekataa	99
	Physical violence (PV)						Ukatili wa kimwili (PV)
	Has an intimate partner ever.						Mpenzi wako wa sasa au wa zamani, ameshawahi...
Q408a	Slapped, pushed, shoved, shook, or intentionally threw something at you to hurt you?	Yes	1			S408A	Kukupiga kofi, kukusukuma, kukusukuma kwa nguvu, kukutikisa, au kukurushia kitu kwa makusudi ili kukuumiza?	Ndiyo	1
		No	2	Q408b				Hapana	2	S408B
		Don’t know	98					Hajui	98
		Declined	99					Amekataa	99
Q408b	Punched, kicked, whipped, or beat you with an object?	Yes	1			S408B	Kukupiga ngumi au teke, kukupiga kwa kutumia mkanda, au kukupiga kwa kutumia kitu chochote?	Ndiyo	1
		No	2	Q408c				Hapana	2	S408C
		Don’t know	98					Hajui	98
		Declined	99					Amekataa	99
Q408c	Choked, smothered, tried to drown you, or burned you intentionally?	Yes	1			S408C	Kukukaba, kukutesa, kujaribu kukuzamisha majini, au kukuunguza moto kwa makusudi?	Ndiyo	1
		No	2	Q408d				Hapana	2	S408D
		Don’t know	98					Hajui	98
		Declined	99					Amekataa	99
Q408d	Used or threatened you with a knife, gun or other weapon?	Yes	1			S408D	Kutumia au kukutishia kisu, bunduki, au silaha nyingine?	Ndiyo	1
		No	2	Q416				Hapana	2	S416
		Don’t know	98					Hajui	98
		Declined	99					Amekataa	99
IF Q408A =1 OR Q408B=1 OR Q408C=1 OR Q408D=1 GO TO Q409						KAMA S408A =1 OR S408B=1 OR S408C=1 OR S408D=1 NENDA S409
IF Q408A=2/98/99 AND Q408B=2/98/99 AND Q408C=2/98/99 AND Q408D=2/98/99 GO TO Q416 (SEXUAL VIOLENCE)						KAMA S408A=2/98/99 NA S408B=2/98/99 NA S408C=2/98/99 NA S408D=2/98/99 NENDA S416 (UKATILI WA KINGONO)
Q409	Thinking of all of these experiences, how many times has a current or ex partner ever done this to you? Would you say once, or more than once?	Once	1	Q413		S409	Ukifikiria juu ya haya yote, ni mara ngapi mwenza wako wa sasa au wa zamani amewahi kukufanyia hivi? Je, unaweza kusema mara moja, au zaidi ya mara moja?	Mara moja	1	S413
		More than once	2					Zaidi ya mara moja	2
		Don’t know	98	Q413				Hajui	98	S413
		Declined	99					Amekataa	99
Q410	PV: most recent time	Yes	1			S410	Pv1: muda wa hivi karibuni	Ndiyo	1
	Did this happen in the past 6 months?	No	2				Je, tukio hili lilitokea ndani ya miezi 6 iliyopita?	Hapana	2
		Don’t know	98					Hajui	98
		Declined	99					Amekataa	99
Q411	PV: most recent time	Years old:				S411	PV: hivi karibuni	Miaka;
		Don’t know	98					Hajui	98
	how old were you the last time this happened?	Declined	99				ulikuwa na umri gani mara ya mwisho tukio hili lilipotokea?	Amekataa	99
Q412	Was this current or ex partner someone you were married to or living with at the time?	Yes, married to	1			S412	Je, mwenza huyu wa sasa au wa zamani ni mtu uliyekuwa umeolewa nae au unaishi naye wakati huo?	Ndiyo,niliolewa	1
		Yes, living with	2					Ndiyo, niliishi nae	2
		No	3					Hapana	3
		Don’t know	98					Hajui	98
		Declined	99					Amekataa	99
Q413	PV: first time	Yes	1			S413	PV: mara ya kwanza	Ndiyo	1
	Did this happen in the past 6 months?	No	2				Je, tukio hili lilitokea ndani ya miezi 6 iliyopita?	Hapana	2
		Don’t know	98					Hajui	98
		Declined	99					Amekataa	99
Q414	How old were you the first time this happened?	Years old:				S414	Ulikuwa na umri gani tukio hili lilipotokea kwa mara ya kwanza?	Miaka;
		Don’t know	98					Hajui	98
		Declined	99					Amekataa	99
Q415	Was this current or ex partner someone you were married to or living with at the time?	Yes, married	1			S415	Je, mwenza huyu wa sasa au wa zamani ni mtu uliyekuwa umeolewa naye au unaishi naye wakati huo?	Ndiyo, niliolewa	1
		Yes, living with	2					Ndiyo, niliishi nae	2
		No	3					Hapana	3
		Don’t know	98					Hajui	98
		Declined	99					Amekataa	99
	Sexual violence (SV)						Ukatili wa kingono (SV)
	Has an intimate partner ever.						Mpenzi wako wa sasa au wa zamani, ameshawahi...
Q416a	Physically forced you to have sexual intercourse with him even when you did not want to.	Yes	1			S416A	Amewahi kukulazimisha kufanya ngono naye hata kama haukutaka kushiriki ngono?	Ndiyo	1
		No	2	Q416b				Hapana	2
		Don’t know	98					Hajui	98
		Declined	99					Amekataa	99
Q416b	Used threats of violence or rejection to force you to have sex with him when you did not want to?	Yes	1			S416B	Alitumia vitisho vya kikatili au kutishia kukuacha ili kukulazimisha kufanya ngono naye hata kama haukutaka kushiriki ngono?	Ndiyo	1
		No	2	Q416c				Hapana	2
		Don’t know	98					Hajui	98
		Declined	99					Amekataa	99
Q416c	Forced you to do something sexual that you found degrading or humiliating	Yes	1			S416C	Ashawai kulazimisha kufanya kitu cha kingono ulicho hisi kilikugogosha au kilikudhalilisha	Ndiyo	1
		No	2	Q423a				Hapana	2
		Don’t know	98					Hajui	98
		Declined	99					Amekataa	99
IF Q416A =1 OR Q416B=1 OR Q416C=1 GO TO Q417						KAMA S416A =1 OR S416B=1 OR S416C=1 NENDA S417
IF Q416A=2/98/99 AND Q416B=2/98/99 AND Q416C=2/98/99 GO TO Q423A						KAMA S416A=2/98/99 NA S416B=2/98/99 NA S416C=2/98/99 NENDA S423A
Q417	Thinking of all of these experiences, how many times has a current or ex-partner ever done this to you? Would you say once, or more than once?	Once	1	Q421		S417	Ukifikiria juu ya haya yote, ni mara ngapi mwenza wako wa sasa au wa zamani amewahi kukufanyia hivi? Je, unaweza kusema mara moja, au zaidi ya mara moja?	Mara moja	1	S421
		More than once	2					Zaidi ya mara moja	2
		Don’t know	98	Q421				Hajui	98	S421
		Declined	99					Amekataa	99
Q418	SV: most recent time	Yes	1			S418	PV: muda wa hivi karibuni	Ndiyo	1
	Did this happen in the past 6 months?	No	2				Je, tukio hili lilitokea ndani ya miezi 6 iliyopita?	Hapana	2
		Don’t know	98					Hajui	98
		Declined	99					Amekataa	99
Q419	SV: most recent time	Years old:				S419	Pvi: hivi karibuni	Miaka;
		Don’t know	98					Hajui	98
	how old were you the last time this happened?	Declined	99				ulikuwa na umri gani mara ya mwisho tukio hili lilipotokea?	Amekataa	99
Q420	Was this current or ex-partner someone you were married to or living with at the time?	Yes, married to	1			S420	Je, mwenza huyu wa sasa au wa zamani ni mtu uliyekuwa umeolewa nae au unaishi naye wakati huo?	Ndiyo,niliolewa	1
		Yes, living with	2					Ndiyo, niliishi nae	2
		No	3					Hapana	3
		Don’t know	98					Hajui	98
		Declined	99					Amekataa	99
Q421	SV: first time	Yes	1			S421	SV: mara ya kwanza	Ndiyo	1
	Did this happen in the past 6 months?	No	2				Je, tukio hili lilitokea ndani ya miezi 6 iliyopita?	Hapana
		Don’t know	98					Hajui	2
		Declined	99					Amekataa	98
Q422	How old were you the first time this happened?	Years old:				S422	Ulikuwa na umri gani tukio hili lilipotokea kwa mara ya kwanza?	Miaka;	99
		Don’t know	98					Hajui	98
		Declined	99					Amekataa	99
Q423	Was this current or ex-partner someone you were married to or living with at the time?	Yes, married	1			S423	Je, mwenza huyu wa sasa au wa zamani ni mtu uliyekuwa umeolewa naye au unaishi naye wakati huo?	Ndiyo, niliolewa	1
		Yes, living with	2					Ndiyo, niliishi nae	2
		No	3					Hapana	3
		Don’t know	98					Hajui	98
		Declined	99					Amekataa	99
	Non-intimate partner violence						Ukatili kutoka kwa
	we know that women can also experience violence from people other than an intimate partner, including clients, the police, other sex workers, landlords, strangers, goons, and family members. These next questions are going to be about violence you have experienced from anyone who an intimate partner is not.						tunajua kwamba wanawake wanaweza pia kupata unyanyasaji kutoka kwa watu wengine tofauti na mwenza wa karibu, ikiwa ni pamoja na wateja, polisi, wafanyikazi wengine wa ngono, wamiliki wa nyumba, watu wasiojulikana, wahuni, na wanafamilia. Maswali haya yafuatayo yatakuwa juu ya ukatili ambao umepata kutoka kwa mtu yeyote ambaye sio mwenza wa karibu.
	Has a non-intimate partner ever.						Mtu yeyote tofauti na mpenzi wako wa sasa au wa zamani, ameshawahi...
	Emotional violence (EV)						Ukatili wa kihisia (EV)
Q423a	Said or done something to humiliate you in front of others?	Yes	1			S423A	Sema ama kufanya kitu killicho kudhalilisha mbele ya watu?	Ndiyo	1
		No	2	Q423b				Hapana	2	S423B
		Don’t know	98					Hajui	98
		Declined	99					Amekataa	99
Q423b	Threatened to hurt or harm you or someone close to you?	Yes	1			S423B	Tishia kukuumiza wewe ama wapendwa wako?	Ndiyo	1
		No	2	Q423c				Hapana	2	S423C
		Don’t know	98					Hajui	98
		Declined	99					Amekataa	99
Q423c	Insulted you repeatedly to make you feel bad about yourself?	Yes	1			S423C	Kutusi mara kwa mara ili kukufanya uhisi vibaya kujihusu?	Ndiyo	1
		No	2	Q423d				Hapana	2	S423D
		Don’t know	98					Hajui	98
		Declined	99					Amekataa	99
Q423d	Done things to scare or intimidate you on purpose, e.g., by the way of looking at you, by yelling or smashing things?	Yes	1			S423D	Fanya jambo kukuhofisha kwa vile alikuangallia, kupiganisha vitu, ama kukuongelesha kwa sauti ya juu?	Ndiyo	1
		No	2	Q430				Hapana	2	S430
		Don’t know	98					Hajui	98
		Declined	99					Amekataa	99
IF Q423A =1 OR Q423B=1 OR Q423C=1 OR Q423D=1 GO TO Q424						KAMA S423A =1 OR S423B=1 OR S423C=1 OR S423D=1 NENDA S424
IF Q423A=2/98/99 AND Q423B=2/98/99 AND Q423C=2/98/99 AND Q423D=2/98/99 GO TO Q430A (PHYSICAL VIOLENCE)						KAMA S423A=2/98/99 NA S423B=2/98/99 NA S423=2/98/99 NA S423D=2/98/99 NENDA S430A (UKATILI WA KIMWILI)
Q424	Thinking of all these experiences such as [xxxx] how many times did a non-intimate partner ever say or do these things: once or more than one time?	Once	1	Q427		S424	Ukifikiria juu ya haya yote, kama vile [xxxx] ni mara ngapi mtu yeyote tofauti na mpenzi wako wa sasa au wa zamani, amewahi kusema au kufanyia hivi: mara moja, au zaidi ya mara moja?	Mara moja	1	S427
		More than once	2					Zaidi ya mara moja	2
		Don’t know	98	Q427				Hajui	98	S427
		Declined	99					Amekataa	99
Q425	EV: most recent time	Yes	1			S425	EV: muda wa hivi karibuni	Ndiyo	1
	Did this happen in the past 6 months?	No	2				Je, tukio hili lilitokea ndani ya miezi 6 iliyopita?	Hapana	2
		Don’t know	98					Hajui	98
		Declined	99					Amekataa	99
Q426	How old were you the last time this happened?	Years old:				S426	Ulikuwa na umri gani tukio hili lilipokutokea kwa mara ya mwisho?	Miaka
		Don’t know	98					Hajui	98
		Declined	99					Amekataa	99
Q426a	Who said or did this to you? (mark all selected)	Client	1			S426A	Ni nani alisema au kukufanyia hivi? (jaza wote waliotajwa)	Mteja	1
		Other sex worker	2					Mfanyakazi mwingine wa ngono	2
		Police	3					Polisi	3
		Police	4					Mmiliki wa nyumba	4
		Stranger	5					Mgeni wa kiume	5
		Family member (not ip)	6					Mwana familia (sio mwenzi)	6
		Rafiki	7					Rafiki	7
		Other (specify)	97					Nyingine (taja)	97
		Don’t know	98					Hajui	98
		Declined	99					Amekataa	99
Q427	EV: first time	Yes	1			S427	EV: mara ya kwanza	Ndiyo	1
	Did this happen in the past 6 months?	No	2				Je, tukio hili lilitokea ndani ya miezi 6 iliyopita?	Hapana	2
		Don’t know	98					Hajui	98
		Declined	99					Amekataa	99
Q428	How old were you the first time this happened?	Years old:				S428	Ulikuwa na umri gani tukio hili lilipokutokea kwa mara ya kwanza?	Miaka
		Don’t know	98					Hajui	98
		Declined	99					Amekataa	99
Q429	Who said or did this to you? (mark all selected)	Client	1			S429	Ni nani alisema au kukufanyia hivi? (jaza wote waliotajwa)	Mteja	1
		Other sex worker	2					Mfanyakazi mwingine wa ngono	2
		Police	3					Polisi	3
		Land load	4					Mmiliki wa nyumba	4
		Stranger	5					Mgeni wa kiume	5
		Family member (not ip)	6					Mwana familia (sio mwenzi)	6
		Rafiki	7					Rafiki	7
		Other (specify)	97					Nyingine (taja)	97
		Don’t know	98					Hajui	98
		Declined	99					Amekataa	99
	Physical violence (PV)						Ukatili wa kimwili (PV)
	Has an intimate partner ever.						Mpenzi wako wa sasa au wa zamani, ameshawahi...
Q430a	Slapped, pushed, shoved, shook, or intentionally threw something at you to hurt you?	Yes	1			S430A	Kukupiga kofi, kukusukuma, kukusukuma kwa nguvu, kukutikisa, au kukurushia kitu kwa makusudi ili kukuumiza?	Ndiyo	1
		No	2	Q430b				Hapana	2	S430b
		Don’t know	98					Hajui	98
		Declined	99					Amekataa	99
Q430b	Punched, kicked, whipped, or beat you with an object?	Yes	1			S430B	Kukupiga ngumi au teke, kukupiga kwa kutumia mkanda, au kukupiga kwa kutumia kitu chochote?	Ndiyo	1
		No	2	Q430c				Hapana	2	S430c
		Don’t know	98					Hajui	98
		Declined	99					Amekataa	99
Q430c	Choked, smothered, tried to drown you, or burned you intentionally?	Yes	1			S430C	Kukukaba, kukutesa, kujaribu kukuzamisha majini, au kukuunguza moto kwa makusudi?	Ndiyo	1
		No	2	Q430d				Hapana	2	S430d
		Don’t know	98					Hajui	98
		Declined	99					Amekataa	99
Q430d	Used or threatened you with a knife, gun or other weapon?	Yes	1			S430D	Kutumia au kukutishia kisu, bunduki, au silaha nyingine?	Ndiyo	1
		No	2	Q438				Hapana	2	S438
		Don’t know	98					Hajui	98
		Declined	99					Amekataa	99
IF Q430A =1 OR Q430B=1 OR Q430C=1 OR Q430D=1 GO TO Q431						KAMA S430A =1 OR S430B=1 OR S430C=1 OR S430D=1 NENDA S431
IF Q430A=2/98/99 AND Q430B=2/98/99 AND Q430C=2/98/99 AND Q430D=2/98/99 GO TO Q438A (SEXUAL VIOLENCE)						KAMA S430A=2/98/99 NA S430B=2/98/99 NA S430C=2/98/99 NA S430D=2/98/99 NENDA S338 (UKATILI WA KINGONO)
Q431	Thinking of all of these experiences, such as [xxxx] how many times has a non-intimate partner ever done this to you? Would you say once, or more than once?	Once	1	Q435		S431	Ukifikiria juu ya haya yote, kama vile [xxxx] ni mara ngapi mtu yeyote tofauti na mwenza wako wa sasa au wa zamani amewahi kukufanyia hivi? Je, unaweza kusema mara moja, au zaidi ya mara moja?	Mara moja	1	S435
		More than once	2					Zaidi ya mara moja	2
		Don’t know	98	Q435				Hajui	98	S435
		Declined	99					Amekataa	99
Q432	Pv1: most recent time	Yes	1			S432	PV: muda wa hivi karibuni	Ndiyo	1
	Did this happen in the past 6 months?	No	2				Je, tukio hili lilitokea ndani ya miezi 6 iliyopita?	Hapana	2
		Don’t know	98					Hajui	98
		Declined	99					Amekataa	99
Q433	Pv1: most recent time	Years old:				S433	PV: hivi karibuni	Miaka;
		Don’t know	98					Hajui	98
	how old were you the last time this happened?	Declined	99				ulikuwa na umri gani mara ya mwisho tukio hili lilipotokea?	Amekataa	99
Q434	Who did this to you? (mark all selected)	Client	1			Q434	Ni nani alikukufanyia hivi? (jaza wote waliotajwa)	Mteja	1
		Other sex worker	2					Mfanyakazi mwingine wa ngono	2
		Police	3					Polisi	3
		Land load	4					Mmiliki wa nyumba	4
		Stranger	5					Mgeni wa kiume	5
		Family member (not ip)	6					Mwana familia (sio mwenzi)	6
		Rafiki	7					Rafiki	7
		Other (specify)	97					Nyingine (taja)	97
		Don’t know	98					Hajui	98
		Declined	99					Amekataa	99
Q435	PV: first time	Yes	1			S435	PV: mara ya kwanza	Ndiyo	1
	Did this happen in the past 6 months?	No	2				Je, tukio hili lilitokea ndani ya miezi 6 iliyopita?	Hapana	2
		Don’t know	98					Hajui	98
		Declined	99					Amekataa	99
Q436	How old were you the first time this happened?	Years old:				S436	Ulikuwa na umri gani tukio hili lilipotokea kwa mara ya kwanza?	Miaka;
		Don’t know	98					Hajui	98
		Declined	99					Amekataa	99
Q437	Who did this to you? (mark all selected)	Client	1			Q437	Ni nani alikukufanyia hivi? (jaza wote waliotajwa)	Mteja	1
		Other sex worker	2					Mfanyakazi mwingine wa ngono	2
		Police	3					Polisi	3
		Land load	4					Mmiliki wa nyumba	4
		Stranger	5					Mgeni wa kiume	5
		Family member (not ip)	6					Mwana familia (sio mwenzi)	6
		Rafiki	7					Rafiki	7
		Other (specify)	97					Nyingine (taja)	97
		Don’t know	98					Hajui	98
		Declined	99					Amekataa	99
	Sexual violence (SV)						Ukatili wa kingono (SV)
	Has an intimate partner ever.						Mpenzi wako wa sasa au wa zamani, ameshawahi...
Q438a	Physically forced you to have sexual intercourse with him even when you did not want to.	Yes	1			S438A	Amewahi kukulazimisha kufanya ngono naye hata kama haukutaka kushiriki ngono?	Ndiyo	1
		No	2	Q438b				Hapana	2	S438B
		Don’t know	98					Hajui	98
		Declined	99					Amekataa	99
Q438b	Used threats of violence or rejection to force you to have sex with him when you did not want to?	Yes	1			S438B	Alitumia vitisho vya kikatili au kutishia kukuacha ili kukulazimisha kufanya ngono naye hata kama haukutaka kushiriki ngono?	Ndiyo	1
		No	2	Q438c				Hapana	2	S438C
		Don’t know	98					Hajui	98
		Declined	99					Amekataa	99
Q438c	Forced you to do something sexual that you found degrading or humiliating	Yes	1			S438C	Ashawai kulazimisha kufanya kitu cha kingono ulicho hisi kilikugogosha au kilikudhalilisha	Ndiyo	1
		No	2	Q501				Hapana	2	S501
		Don’t know	98					Hajui	98
		Declined	99					Amekataa	99
IF Q416A =1 OR Q416B=1 OR Q416C=1 GO TO Q417						KAMA S416A =1 OR S416B=1 OR S416C=1 NENDA S417
IF Q416A=2/98/99 AND Q416B=2/98/99 AND Q416C=2/98/99 GO TO Q501						KAMA S416A=2/98/99 NA S416B=2/98/99 NA S416C=2/98/99 NENDA S501
Q439	Thinking of all of these experiences, such as [xxxx] how many times has a non-intimate partner ever done this to you? Would you say once, or more than once?	Once	1	Q443		S439	Ukifikiria juu ya haya yote, kama vile [xxxx] ni mara ngapi mtu yeyote tofauti na mwenza wako wa sasa au wa zamani amewahi kukufanyia hivi? Je, unaweza kusema mara moja, au zaidi ya mara moja?	Mara moja	1	S443
		More than once	2					Zaidi ya mara moja	2
		Don’t know	98	Q443				Hajui	98	S443
		Declined	99					Amekataa	99
Q440	SV: most recent time	Yes	1			S440	SV: muda wa hivi karibuni	Ndiyo	1
	Did this happen in the past 6 months?	No	2				Je, tukio hili lilitokea ndani ya miezi 6 iliyopita?	Hapana	2
		Don’t know	98					Hajui	98
		Declined	99					Amekataa	99
Q441	SV: most recent time	Years old:				S441	SV: hivi karibuni	Miaka;
		Don’t know	98					Hajui	98
	how old were you the last time this happened?	Declined	99				ulikuwa na umri gani mara ya mwisho tukio hili lilipotokea?	Amekataa	99
Q442	Who did this to you? (mark all selected)	Client	1			Q442	Ni nani alikukufanyia hivi? (jaza wote waliotajwa)	Mteja	1
		Other sex worker	2					Mfanyakazi mwingine wa ngono	2
		Police	3					Polisi	3
		Land load	4					Mmiliki wa nyumba	4
		Stranger	5					Mgeni wa kiume	5
		Family member (not ip)	6					Mwana familia (sio mwenzi)	6
		Rafiki	7					Rafiki	7
		Other (specify)	97					Nyingine (taja)	97
		Don’t know	98					Hajui	98
		Declined	99					Amekataa	99
Q443	SV: first time	Yes	1			S443	SV: mara ya kwanza	Ndiyo	1
	Did this happen in the past 6 months?	No	2				Je, tukio hili lilitokea ndani ya miezi 6 iliyopita?	Hapana	2
		Don’t know	98					Hajui	98
		Declined	99					Amekataa	99
Q444	How old were you the first time this happened?	Years old:				S444	Ulikuwa na umri gani tukio hili lilipotokea kwa mara ya kwanza?	Miaka;
		Don’t know	98					Hajui	98
		Declined	99					Amekataa	99
Q445	Who did this to you? (mark all selected)	Client	1			S445	Ni nani alikukufanyia hivi? (jaza wote waliotajwa)	Mteja	1
		Other sex worker	2					Mfanyakazi mwingine wa ngono	2
		Police	3					Polisi	3
		Land load	4					Mmiliki wa nyumba	4
		Stranger	5					Mgeni wa kiume	5
		Family member (not ip)	6					Mwana familia (sio mwenzi)	6
		Rafiki	7					Rafiki	7
		Other (specify)	97					Nyingine (taja)	97
		Don’t know	98					Hajui	98
		Declined	99					Amekataa	99
Q446	In the last twelve months how many times has a client, or someone refused to pay you after sex (even though they had agreed to pay)?	Never	1			S446	Kwa miezi 12 iliyopita, ni mara ngapi mteja ama mtu yeyote alikataa kukulipa baada ya ngono hata kama aliridhia kulipa awali?	Haijawahi tokea	1
		Once	1					Mara moja	2
		More than once	2					Zaidi ya mara moja	3
		Don’t know	98					Hajui	98
		Declined	99					Amekataa	99
Q447	Have you ever been gang raped?	Yes	1			S447	Ushawai najisiwa/bakwa na kikundi cha watu?	Ndiyo	1
		No	2					Hapana	2
		Don’t know	98					Hajui	98
		Declined	99					Amekataa	99
Q448	How many times have you been gang raped in the past 12 months?	Never	1			S448	Kwa miezi 12 iliyopita, ni mara ngapi watu zaidi ya mmoja wamekulazimisha kufanya ngono nao kwa pamoja?	Haijawahi tokea	1
		Once	1					Mara moja	2
		More than once	2					Zaidi ya mara moja	3
		Don’t know	98					Hajui	98
		Declined	99					Amekataa	99
Q449	The last time you were gang raped, how many men physically forced you to have sex with them?	Number of men				S449	Mara ya mwisho ulipobakwa na kundi, ni wanaume wangapi walikulazimisha kufanya ngono na wao?	Idadi ya wanaume
		Don’t know	98					Hajui	98
		Declined	99					Amekataa	99
Q450	Has there been a time in the past 7 days when you were physically forced to have sex with someone (other than your intimate partner) even when you did not want to?	Yes	1			S450	Kwa siku saba zilizopita, kuna mtu asiye mpenzi wako wa sasa au wa zamani alikulazimisha kufanya ngono na yeye?	Ndiyo	1
		No	2					Hapana	2
		Don’t know	98					Hajui	98
		Declined	99					Amekataa	99
	Section 5: mental health						Sehemu ya tano: afya ya akili
	in this section i am going to ask you questions to understand your mental health. Please know that there are no right or wrong answers to any of these questions. And that anything you tell me will remain confidential.						katika sehemu hii nitakuuliza maswali ili kuelewa afya yako ya akili. Tafadhali jua kwamba hakuna. jibu sahihi au lisilo sawa kwa maswali yoyote haya. Na kwamba kitu chochote unaniambia kitabaki siri.
	Common mental disorders (PHQ-9 AND GAD-7)						Magonjwa ya akili (PHQ-9 and GAD-7)
	Over the last two weeks, how often have you been bothered by any of the following problems?						Kwa muda wa wiki mbili za mwisho, ni mara ngapi umesumbuliwa na matatizo yoyote yafuatayo?
	Instruction to interviewers: several days means 1-7; more than half the days means 7-11 days; nearly every day means 12-14 days						Maelekezo kwa wahojaji: siku kadhaa inamaanisha 1-7; zaidi ya nusu ya siku inamaanisha siku 7-11; karibu kila siku inamaanisha siku 12-14
Q501	Little interest or pleasure in doing things?	Not at all	0			S501	Umehisi umekosa hamu au furaha ya kufanya vitu?	Sijasumbuliwa	0
		Severak days	1					Siku kadhaa	1
		More than half the days	2					Zaidi ya nusu ya siku	2
		Nearly every day	3					Karibia kila siku	3
		Don’t know	98					Hajui	98
		Declined	99					Amekataa	99
Q502	Feeling down, depressed or hopeless?	Not at all	0			S502	Umejisikia kuwa mdhaifu, kuhuzunika au bila matumaini?	Sijasumbuliwa	0
		Several days	1					Siku kadhaa	1
		More than half the days	2					Zaidi ya nusu ya siku	2
		Nearly every day	3					Karibia kila siku	3
		Don’t know	98					Hajui	98
		Declined	99					Amekataa	99
Q503	Trouble falling or staying asleep, or sleeping too much?	Not at all	0			S503	Umekuwa na shida kupata usingizi au kuendelea kulala baada ya kuupata au kulala kupita kiasi?	Sijasumbuliwa	0
		Several days	1					Siku kadhaa	1
		More than half the days	2					Zaidi ya nusu ya siku	2
		Nearly every day	3					Karibia kila siku	3
		Don’t know	98					Hajui	98
		Declined	99					Amekataa	99
Q504	Feeling tired or having little energy?	Not at all	0			S504	Umehisi kuchoka ama kuwa na nguvu kidogo?	Sijasumbuliwa	0
		Several days	1					Siku kadhaa	1
		More than half the days	2					Zaidi ya nusu ya siku	2
		Nearly every day	3					Karibia kila siku	3
		Don’t know	98					Hajui	98
		Declined	99					Amekataa	99
Q505	Poor appetite or overeating?	Not at all	0			S505	Umekosa hamu ya chakula au umekula zaidi ya kawaida?	Sijasumbuliwa	0
		Several days	1					Siku kadhaa	1
		More than half the days	2					Zaidi ya nusu ya siku	2
		Nearly every day	3					Karibia kila siku	3
		Don’t know	98					Hajui	98
		Declined	99					Amekataa	99
Q506	Feeling bad about yourself – or that you are a failure or have let yourself or your family down?	Not at all	0			S506	Kujisikia vibaya au kujisikia kama umeshindwa au umejishusha au kuishushia thamani familia yako?	Sijasumbuliwa	0
		Several days	1					Siku kadhaa	1
		More than half the days	2					Zaidi ya nusu ya siku	2
		Nearly every day	3					Karibia kila siku	3
		Don’t know	98					Hajui	98
		Declined	99					Amekataa	99
Q507	Trouble concentrating on things, such as reading the newspaper or watching television?	Not at all	0			S507	Umekuwa na shida ya kuwa makini kwa vitu kama vile kusoma gazeti au kuangalia luninga (tv)?	Sijasumbuliwa	0
		Several days	1					Siku kadhaa	1
		More than half the days	2					Zaidi ya nusu ya siku	2
		Nearly every day	3					Karibia kila siku	3
		Don’t know	98					Hajui	98
		Declined	99					Amekataa	99
Q508	Moving or speaking so slowly that other people could have noticed? Or the opposite – being so fidgety or restless that you have been moving around a lot more than usual?	Not at all	0			S508	Umekuwa ukitembea au kuongea polepole sana kiasi kwamba watu wengine wangegundua? Au kinyume chake - kuwa na mashaka/wasiwasi au kufadhaika kiasi cha kwamba umekuwa ukizungukazunguka zaidi ya kawaida?	Sijasumbuliwa	0
		Several days	1					Siku kadhaa	1
		More than half the days	2					Zaidi ya nusu ya siku	2
		Nearly every day	3					Karibia kila siku	3
		Don’t know	98					Hajui	98
		Declined	99					Amekataa	99
Q509	Thoughts that you would be better off dead or of hurting yourself in some way?	Not at all	0			S509	Umefikiria ingekuwa bora zaidi usingekua hai au kujiumiza katika njia fulani?	Sijasumbuliwa	0
		Several days	1					Siku kadhaa	1
		More than half the days	2					Zaidi ya nusu ya siku	2
		Nearly every day	3					Karibia kila siku	3
		Don’t know	98					Hajui	98
		Declined	99					Amekataa	99
Q510	Feeling nervous, anxious or on edge?	Not at all	0			S510	Kujisikia kuwa na hofu au wasiwasi	Sijasumbuliwa	0
		Several days	1					Siku kadhaa	1
		More than half the days	2					Zaidi ya nusu ya siku	2
		Nearly every day	3					Karibia kila siku	3
		Don’t know	98					Hajui	98
		Declined	99					Amekataa	99
Q511	Feeling nervous, anxious or on edge?	Not at all	0			S511	Kushindwa kukaa bila kuwa na au kuudhibiti wasiwasi	Sijasumbuliwa	0
		Several days	1					Siku kadhaa	1
		More than half the days	2					Zaidi ya nusu ya siku	2
		Nearly every day	3					Karibia kila siku	3
		Don’t know	98					Hajui	98
		Declined	99					Amekataa	99
Q512	Worrying too much about different things	Not at all	0			S512	Kuwa na wasi wasi kuhusu vitu vingi tofauti	Sijasumbuliwa	0
		Several days	1					Siku kadhaa	1
		More than half the days	2					Zaidi ya nusu ya siku	2
		Nearly every day	3					Karibia kila siku	3
		Don’t know	98					Hajui	98
		Declined	99					Amekataa	99
Q513	Trouble relaxing	Not at all	0			S513	Umepata shida kutulia	Sijasumbuliwa	0
		Several days	1					Siku kadhaa	1
		More than half the days	2					Zaidi ya nusu ya siku	2
		Nearly every day	3					Karibia kila siku	3
		Don’t know	98					Hajui	98
		Declined	99					Amekataa	99
Q514	Being so restless that it is hard to sit still	Not at all	0			S514	Kuwa na mahaingaiko kiasi kwamba ni ngumu kukaa kwa utulivu	Sijasumbuliwa	0
		Several days	1					Siku kadhaa	1
		More than half the days	2					Zaidi ya nusu ya siku	2
		Nearly every day	3					Karibia kila siku	3
		Don’t know	98					Hajui	98
		Declined	99					Amekataa	99
Q515	Becoming easily annoyed or irritable	Not at all	0			S515	Kuwa na hasira na kukasirika kwa kirahisi.	Sijasumbuliwa	0
		Several days	1					Siku kadhaa	1
		More than half the days	2					Zaidi ya nusu ya siku	2
		Nearly every day	3					Karibia kila siku	3
		Don’t know	98					Hajui	98
		Declined	99					Amekataa	99
Q516	Feeling afraid as if something awful might happen	Not at all	0			S516	Kuhisi hofu kana kwamba kitu kibaya kitatendeka au kutokea	Sijasumbuliwa	0
		Several days	1					Siku kadhaa	1
		More than half the days	2					Zaidi ya nusu ya siku	2
		Nearly every day	3					Karibia kila siku	3
		Don’t know	98					Hajui	98
		Declined	99					Amekataa	99
	Sometimes when people feel overwhelmed by life or by a situation, they can intentionally cause harm to themselves.						Wakati mwingine wakati watu wanahisi kusumbuliwa na maisha au kwa hali waliyonayo kiasi kwamba wanaweza kujiumiza wenyewe.
Q517	Have you ever intentionally or on purpose, cut yourself or done anything else to harm yourself (without intending to kill yourself)?	Yes	1			S517	Umewahi kujikata au kujifanyia kitu chochote kingine ili kujiumiza kimakusudi (bila kutaka kujiua)?	Ndiyo	1
		No	2	Q519				Hapana	2	S519
		Don’t know	98					Hajui	98
		Declined	99					Amekataa	99
Q518	Has this happened in the past 30 days?	Yes	1			S518	Je, hili limetokea siku 30 zilizopita?	Ndiyo	1
		No	2					Hapana	2
		Don’t know	98					Hajui	98
		Declined	99					Amekataa	99
Q519	Have you ever thought about ending your life?	Yes	1			S519	Umewahi fikiria kujitoa uhai?	Ndiyo	1
		No	2	Q521				Hapana	2	S521
		Don’t know	98					Hajui	98
		Declined	99					Amekataa	99
Q520	Has this happened in the past 30 days?	Yes	1			S520	Je, hili limetokea siku 30 zilizopita?	Ndiyo	1
		No	2					Hapana	2
		Don’t know	98					Hajui	98
		Declined	99					Amekataa	99
Q521	Have you ever attempted to end your life (kill yourself)?	Yes	1			S521	Umewahi jaribu kujitoa uhai?	Ndiyo	1
		No	2	Q523				Hapana	2	S523
		Don’t know	98					Hajui	98
		Declined	99					Amekataa	99
Q522	Has this happened in the past 30 days?	Yes	1			S522	Je, hili limetokea siku 30 zilizopita?	Ndiyo	1
		No	2					Hapana	2
		Don’t know	98					Hajui	98
		Declined	99					Amekataa	99
Post traumatic stress disorder (HTQ-17)						Post traumatic stress disorder (HTS-17)
	Below is a list of problems and complaints that women sometimes have in response to stressful life experiences. In the past one month, how much have you been bothered by….					Ifuatayo ni orodha ya matatizo na malalamiko ambayo wanawake wakati mwingine hupitia kutokana na uzoefu wa maisha magumu. Tafadhali sikiliza kila mmoja kwa uangalifu na sema ni kiasi gani umesumbuliwa na tatizo hili katika mwezi mmoja uliopita.
Q523	Repeated, disturbing memories, thoughts, or images of a stressful experience from the past?	Not at all	1			S523	Kumbukumbu za kusumbua, mawazo, au picha zinazojirudia za uzoefu wa jambo baya lililotokea zamani?	Sijasumbuliwa	1
		A little	2					Kiasi kidogo	2
		Quite a lot	98					Mara kwa mara	98
		Extremely often	99					Karibia kila siku	99
		Don’t know	98					Hajui	98
		Declined	99					Amekataa	99
Q524	Repeated, disturbing dreams of a stressful experience from the past?	Not at all	1			S524	Ndoto za kutisha zinazojirudia kuhusu jambo mbaya lililotendeka zamani?	Sijasumbuliwa	1
		A little	2					Kiasi kidogo	2
		Quite a lot	98					Mara kwa mara	3
		Extremely often	99					Karibia kila siku	4
		Don’t know	98					Hajui	98
		Declined	99					Amekataa	99
Q525	Suddenly acting or feeling as if a stressful experience were happening again (as if you were reliving it)?	Not at all	1			S525	Kushtuka au kujisikia kama jambo lililokuletea wasiwasi linatendeka tena (kama unalipitia tena)	Sijasumbuliwa	1
		A little	2					Kiasi kidogo	2
		Quite a lot	98					Mara kwa mara	3
		Extremely often	99					Karibia kila siku	4
		Don’t know	98					Hajui	98
		Declined	99					Amekataa	99
Q526	Feeling very upset when something reminded you of a stressful experience from the past?	Not at all	1			S526	Kuhisi wasiwasi na kukasirika sana wakati kitu kinakukumbusha jambo mbaya lililotokea zamani?	Sijasumbuliwa	1
		A little	2					Kiasi kidogo	2
		Quite a lot	98					Mara kwa mara	3
		Extremely often	99					Karibia kila siku	4
		Don’t know	98					Hajui	98
		Declined	99					Amekataa	99
Q527	Having physical reactions (e.g., heart pounding, trouble breathing, or sweating) when something reminded you of a stressful experience from the past?	Not at all	1			S527	Kuwa na athari za kimwili (k.m., kusikia mapigo ya moyo, shida kupumua, au kutoa jasho) wakati kitu kinakumkumbusha jambo mbaya lililotendeka zamani?	Sijasumbuliwa	1
		A little	2					Kiasi kidogo	2
		Quite a lot	98					Mara kwa mara	3
		Extremely often	99					Karibia kila siku	4
		Don’t know	98					Hajui	98
		Declined	99					Amekataa	99
Q528	Avoid thinking about or talking about a stressful experience from the past or avoid having feelings related to it?	Not at all	1			S528	Kuepuka kufikiria au kuzungumza juu ya mambo yaliyotendeka zamani au kuepuka kuwa na hisia zinazohusiana nayo?	Sijasumbuliwa	1
		A little	2					Kiasi kidogo	2
		Quite a lot	98					Mara kwa mara	3
		Extremely often	99					Karibia kila siku	4
		Don’t know	98					Hajui	98
		Declined	99					Amekataa	99
Q529	Avoid activities or situations because they remind you of a stressful experience from the past?	Not at all	1			S529	Kuepuka shughuli au hali kwa sababu zinakukumbusha uzoefu wa jambo lisiyopendeza/baya lililotendeka zamani?	Sijasumbuliwa	1
		A little	2					Kiasi kidogo	2
		Quite a lot	98					Mara kwa mara	3
		Extremely often	99					Karibia kila siku	4
		Don’t know	98					Hajui	98
		Declined	99					Amekataa	99
Q530	Trouble remembering important parts of a stressful experience from the past?	Not at all	1			S530	Shida kukumbuka sehemu muhimu za mambo mabaya yaliyotendeka zamani?	Sijasumbuliwa	1
		A little	2					Kiasi kidogo	2
		Quite a lot	98					Mara kwa mara	3
		Extremely often	99					Karibia kila siku	4
		Don’t know	98					Hajui	98
		Declined	99					Amekataa	99
Q531	Loss of interest in things that you used to enjoy?	Not at all	1			S531	Kupoteza hamu katika mambo ambayo ulikuwa unafurahia?	Sijasumbuliwa	1
		A little	2					Kiasi kidogo	2
		Quite a lot	98					Mara kwa mara	3
		Extremely often	99					Karibia kila siku	4
		Don’t know	98					Hajui	98
		Declined	99					Amekataa	99
Q532	Difficulty in falling or staying asleep?	Not at all	1			S532	Ugumu wa kupata usingizi ama kutolala vizuri	Sijasumbuliwa	1
		A little	2					Kiasi kidogo	2
		Quite a lot	98					Mara kwa mara	3
		Extremely often	99					Karibia kila siku	4
		Don’t know	98					Hajui	98
		Declined	99					Amekataa	99
Q533	Feeling distant or cut off from other people?	Not at all	1			S533	Kuhisi kama umejitenga sana na watu wengine?	Sijasumbuliwa	1
		A little	2					Kiasi kidogo	2
		Quite a lot	98					Mara kwa mara	3
		Extremely often	99					Karibia kila siku	4
		Don’t know	98					Hajui	98
		Declined	99					Amekataa	99
Q534	Feeling emotionally numb or being unable to have loving feelings for those close to you?	Not at all	1			S534	Kuhisi kama mtu asie na hisia za upendo kwa walio karibu nawe?	Sijasumbuliwa	1
		A little	2					Kiasi kidogo	2
		Quite a lot	98					Mara kwa mara	3
		Extremely often	99					Karibia kila siku	4
		Don’t know	98					Hajui	98
		Declined	99					Amekataa	99
Q535	Feeling as if your future will somehow be cut short?	Not at all	1			S535	Kuhisi kama maisha yako ya usoni yatakatizwa/kumalizwa kwa namna fulani?	Sijasumbuliwa	1
		A little	2					Kiasi kidogo	2
		Quite a lot	98					Mara kwa mara	3
		Extremely often	99					Karibia kila siku	4
		Don’t know	98					Hajui	98
		Declined	99					Amekataa	99
Q536	Feeling irritable or having angry outbursts?	Not at all	1			S536	Kuhisi kuwa na hasira au kuwa na ghadhabu?	Sijasumbuliwa	1
		A little	2					Kiasi kidogo	2
		Quite a lot	98					Mara kwa mara	3
		Extremely often	99					Karibia kila siku	4
		Don’t know	98					Hajui	98
		Declined	99					Amekataa	99
Q537	Having difficulty concentrating?	Not at all	1			S537	Kuwa na ugumu kuwa makini?	Sijasumbuliwa	1
		A little	2					Kiasi kidogo	2
		Quite a lot	98					Mara kwa mara	3
		Extremely often	99					Karibia kila siku	4
		Don’t know	98					Hajui	98
		Declined	99					Amekataa	99
Q538	Being “super alert” or watchful on guard?	Not at all	1			S538	Kuwa macho/chonjo au kuwa na tahadhari kila wakati?	Sijasumbuliwa	1
		A little	2					Kiasi kidogo	2
		Quite a lot	98					Mara kwa mara	3
		Extremely often	99					Karibia kila siku	4
		Don’t know	98					Hajui	98
		Declined	99					Amekataa	99
Q539	Feeling jumpy or easily startled?	Not at all	1			S539	Kuhisi kushtuliwa kwa urahisi?	Sijasumbuliwa	1
		A little	2					Kiasi kidogo	2
		Quite a lot	98					Mara kwa mara	3
		Extremely often	99					Karibia kila siku	4
		Don’t know	98					Hajui	98
		Declined	99					Amekataa	99
Section 6: alcohol use (AUDIT TOOL)						Sehemu ya 6: matumizi ya pombe (AUDIT TOOL)
Now I am going to ask you some questions about your use of alcoholic beverages during this past year. We will keep your answers completely confidential						Watu wengine hutumia pombe kwa sababu zisizo za kimatibabu kujisikia vizuri. Maswali haya yafuatayo ni kuhusu matumizi yako ya pombe. Tutaweka majibu yako kwa siri kabisa.
Q601	How often do you have a drink containing alco	Never	0	Q701		S601	Ni mara ngapi huwa unakunywa pombe au kinywaji chenye kilevi?	Sijawahi	0	S701
	hol?	Monthly or less	1	Q602				Mara 1 kila mwezi au chini ya hapo	1	S602
		2 to 4 times a month	2					Mara 2 - 4 kwa mwezi	2
		2 to 3 times a week	3					Mara 2 - 3 kwa wiki	3
		4 or more times a week	4					Mara 4 au zaidi kwa wiki	99
		Don’t know	98					Hajui	98
		Declined	99					Amekataa	99
Q602	How many drinks containing alcohol do you have	1 or 2	0			S602	Je, huwa unakunywa jumla ya vinywaji vingapi (standard drinks/ units) kwa siku unapokunywa?	1 au 2	0
	on a typical day when you are drinking?	3 or 4	1					3 au 4	1
		5 or 6	2					5 au 6	2
		7, 8 or 9	3					7 au 9	3
		10 or more	4					10 au zaidi	4
		Don’t know	98					Hajui	98
		Declined	99					Amekataa	99
Q603	How often do you have six or more drinks on one occasion? (skip to questions 609 if total score for questions 602 and 601b = 0)	Never	0			S603	Ni mara ngapi huwa unakunywa pombe kiwango cha vinywaji (standard drinks) 6 au zaidi katika tukio au mkao mmoja? (ikiwa swali 601 na s602 yote amepata 0------------- nenda namba 608)	Sijawahi	0
		Less than monthly	1					Chini ya mwezi	1
		Monthly	2					Kila mwezi	2
		Weekly	3					Kila wiki	3
		Daily/almost daily	4					Kila siku au karibia kila siku	4
		Don’t know	98					Hajui	98
		Declined	99					Amekataa	99
Q604	How often during the last year have you found that you were not able to stop drinking once you had started?	Never	0			S604	Katika mwaka mmoja uliopita, ni mara ngapi ulijikuta umeshindwa kujizuia kuacha kunywa pombe mara ulipoanza kunywa?	Sijawahi	0
		Less than monthly	1					Chini ya mwezi	1
		Monthly	2					Kila mwezi	2
		Weekly	3					Kila wiki	3
		Daily/almost daily	4					Kila siku au karibia kila siku	4
		Don’t know	98					Hajui	98
		Declined	99					Amekataa	99
Q605	how often during the last year have you failed to do what was normally expected from you because of drinking?	Never	0			S605	Katika mwaka mmoja uliopita, ni mara ngapi ulishindwa kutimiza wajibu wako kutokana na unywaji wa pombe?	Sijawahi	0
		Less than monthly	1					Chini ya mwezi	1
		Monthly	2					Kila mwezi	2
		Weekly	3					Kila wiki	3
		Daily/almost daily	4					Kila siku au karibia kila siku	4
		Don’t know	98					Hajui	98
		Declined	99					Amekataa	99
Q606	how often during the last year have you needed a first drink in the morning to get yourself going after a heavy drinking session?	Never	0			S606	Katika mwaka mmoja uliopita, ni mara ngapi ulihitaji kunywa pombe kama kitu cha kwanza asubuhi kuzimua ili uweze kuendelea na shughuli zako za kawaida baada ya kunywa pombe nyingi siku iliyopita?	Sijawahi	0
		Less than monthly	1					Chini ya mwezi	1
		Monthly	2					Kila mwezi	2
		Weekly	3					Kila wiki	3
		Daily/almost daily	4					Kila siku au karibia kila siku	4
		Don’t know	98					Hajui	98
		Declined	99					Amekataa	99
Q607	How often during the last year have you had a feeling of guilt or remorse after drinking?	Never	0			S607	Katika mwaka mmoja uliopita, ni mara ngapi ulijisikia vibaya au ulijutia nafsi yako kutokana na unywaji wako wa pombe??	Sijawahi	0
		Less than monthly	1					Chini ya mwezi	1
		Monthly	2					Kila mwezi	2
		Weekly	3					Kila wiki	3
		Daily/almost daily	4					Kila siku au karibia kila siku	4
		Don’t know	98					Hajui	98
		Declined	99					Amekataa	99
Q608	How often during the last year have you been unable to remember what happened the night before because you had been drinking?	Never	0			S608	Katika mwaka mmoja uliopita, ni mara ngapi ulishindwa kukumbuka mambo yaliyotokea usiku uliopita kutokana na unywaji wa pombe?	Sijawahi	0
		Less than monthly	1					Chini ya mwezi	1
		Monthly	2					Kila mwezi	2
		Weekly	3					Kila wiki	3
		Daily/almost daily	4					Kila siku au karibia kila siku	4
		Don’t know	98					Hajui	98
		Declined	99					Amekataa	99
Q609	Have you or someone else been injured as a result of your drinking?	No	0			S609	Je, imewahi kutokea wewe au mtu mwingine kujeruhiwa kutokana na unywaji wako wa pombe?	Hapana	0
		Yes, but not in the last year	1					Ndiyo, lakini ni kabla ya mwaka jana	2
		Yes, during the last year	2					Ndiyo, ndani ya mwaka uliopita	3
		Don’t know	98					Hajui	98
		Declined	99					Amekataa	99
Q610	Has a relative or friend or a doctor or another health worker been concerned about your drinking or suggested you cut down?	No	0			S610	Je, kuna ndugu, rafiki, daktari au wahudumu wengine wa afya wameguswa na unywaji wako wa pombe na kukushauri kupunguza unywaji?	Hapana	0
		Yes, but not in the last year	1					Ndiyo, lakini ni kabla ya mwaka jana	1
		Yes, during the last year	2					Ndiyo, ndani ya mwaka uliopita	2
		Don’t know	98					Hajui	98
		Declined	99					Amekataa	99
Participation in the study						Ushiriki katika utafiti
Q701	I would like to know how answering the questions in this questionnaire made you feel.					S701	Ningependa kujua namna ulivyojisikia kujibu maswali katika dodoso hili?
Q702	Would you like to get a list of mental health services in dar es salaam	Yes	1			S702	Ungependa kupata orodha ya hudema za afya ya akili kwa mka wa dar es salaam	Ndiyo	1
		No	2					Hapana	2
		Don’t know	98					Hajui	98
		Declined	99					Amekataa	99
Q703	Would you like to get list of social welfare services in dar es salaam	Yes	1			S703	Ungependa kupata orodha ya huduma za ustawi wa jamii kwa mkoa wa dar es salaam	Ndiyo	1
		No	2					Hapana	2
		Don’t know	98					Hajui	98
		Declined	99					Amekataa	99
	We have come to the end of our interview, thank you very much for participating, your responses will be kept confidential. I welcome you to ask any questions of you have any	Has question (answered)	1				Tumefika mwisho wa mahojiano yetu, asante sana kwa kushiriki, majibu yako yatawekwa kwa siri. Nakukaribisha kuuliza swali lolote kuhusu utafiti kama unalo	Ana swali (limejibiwa)	1
		No question	2					Hana swali	2
End interview						Maliza mahojiano
